# Supplementary material for: TBX3 promotes progression of pre‐invasive breast cancer cells by inducing EMT and directly up‐regulating SLUG
Source: J Pathol. 2019 Apr 8;248(2):191–203. doi: 10.1002/path.5245 (PMC6593675; doi:10.1002/path.5245)
Supplement: Supplementary file 3 — Table S1. Integrated ChIP‐array and RNA‐Seq data for assessment of direct and overlapping binding sites of TBX3iso1 and TBX3iso2 [file PATH-248-191-s003.xlsx]

## Sheet: Sheet1
TBX3 promotes progression of pre-invasive breast cancer cells by inducing EMT and directly up-regulating SLUG
Krstic M et al. J Pathol DOI: 10.1002/path.5245
Integrated ChIP-array and RNA-Seq data for 21NT+TBX3iso1 and 21NT+TBX3iso2 data relative to 21NT+EV.
Employed >1.5 fold and p<0.05 cutoff. Sorted according to TBX3iso1 fold change, from low to high.
	Gene reads						Fold changes with P values
	Empty Vector		TBX3iso1		TBX3iso2		TBX3iso1		TBX3iso2
Gene Symbol	EV-1	EV-2	iso1-1	iso1-2	iso2-1	iso2-2	p-value	fold	p-value	fold
KCNE1	50	49	1	0	2	1	0.0015511	-103.483	0.00165196	-32.6349
CD36	641	584	12	9	8	16	0.000476513	-59.9628	0.000482946	-47.3911
TPRG1	185	154	5	5	5	3	2.66654e-05	-34.5898	2.62878e-05	-41.1912
HMGCS2	145	114	4	5	8	8	5.25549e-07	-29.2176	5.7954e-07	-15.3367
SULF1	17	17	1	1	1	1	0.0022833	-17.5354	0.00231319	-16.3376
LOC100133669	170	154	15	12	34	35	0.000600064	-12.3254	0.000987163	-4.48063
AGT	1146	857	121	118	119	112	3.62222e-05	-8.49884	3.67305e-05	-8.21299
LYPD2	18	13	2	2	1	0	0.000281073	-7.84172	0.000205651	-32.0483
FBXO32	6687.19	5639.91	844.003	840.006	646.997	477	7.31307e-05	-7.47509	6.40545e-05	-10.575
FGR	36	27	2	7	3	2	0.0011263	-7.04233	0.000923802	-12.1182
SPON2	3383.95	2489.01	414.999	454	550.707	550.002	0.000121721	-6.8412	0.000147094	-5.03566
PPP1R16B	280	189	43	27	48	44	0.00113799	-6.77481	0.00141406	-4.80527
PLA2G3	103	75	22	6	10	17	0.00256829	-6.48876	0.00266263	-6.07907
SMIM14	1771.98	1499	268.001	276.999	487.001	323.999	0.000198422	-6.12831	0.000281738	-3.90708
LINC00663	19	15	3	3	3	5	0.00122912	-5.76387	0.00166073	-3.94081
MGC27382	67	46	13	7	12	7	0.00156284	-5.72464	0.00156315	-5.72282
GRM5	18	14	3	3	7	3	0.00234256	-5.42004	0.00394865	-3.14058
TRPV6	14	12	3	2	2	2	0.000392244	-5.33034	0.000357052	-6.18995
ANGPT1	282	194	44	50	23	17	0.000781461	-5.10452	0.00053813	-11.3363
PNMT	611.999	480.999	110	108	200	194	4.95245e-05	-5.09909	0.000107726	-2.63179
COL5A1	1237.01	921.003	253	190	353.999	231	0.000333042	-4.94794	0.000455434	-3.5496
MTUS1	725.996	599	139	139	150	102	6.86115e-05	-4.8606	6.63541e-05	-5.0811
FAM131B	23	19	4	5	8	6	0.000155375	-4.75188	0.000273108	-2.887
BCL6	2154.99	1747	445	417.999	404.001	285	2.39125e-05	-4.60827	2.10683e-05	-5.45841
LIMCH1	1941.03	1629	392.001	413	408.999	298	0.000111939	-4.52554	0.000105483	-4.87005
THSD7A	71	49	14	13	18	6	0.00326205	-4.48749	0.00303519	-4.91775
HTR3A	38	23	8	6	5	6	0.00653779	-4.37275	0.00578167	-5.1334
WNT6	99	64	19	20	28	31	0.00372724	-4.20018	0.00700185	-2.57615
DNHD1	526	423	141	92	206	113	0.00173226	-4.15993	0.00267622	-2.89675
ACSL1	9365.75	7414.58	2203.01	1981.99	2343	1636.01	4.03293e-05	-4.08218	4.05366e-05	-4.06078
KLF15	108	89	24	26	28	24	4.96316e-05	-4.01546	5.53609e-05	-3.62391
NAALADL2	43	31	12	7	9	2	0.00425256	-3.95538	0.0029138	-6.71797
PIPOX	17	17	6	3	3	3	0.00806422	-3.91552	0.006207	-5.44587
MXRA8	3442.05	2639.02	851.002	775.997	1110.99	1110.99	0.000160863	-3.79767	0.000277388	-2.5891
EWSAT1	156	126	43	34	66	40	0.000986668	-3.73647	0.00167196	-2.58035
DPEP1	13	9	3	3	5	4	0.000867907	-3.70089	0.00180648	-2.32145
GRHL1	1384	980	336	319	465	345	0.000608096	-3.64901	0.000880073	-2.78451
PPP1R1B	689	535.998	168	175	201	154	1.82342e-05	-3.62847	2.04234e-05	-3.30587
GGT5	3773.43	2897.99	963.596	920.069	1044.97	929.325	1.39008e-05	-3.59781	1.60087e-05	-3.2137
CMYA5	120	113	43	24	40	19	0.00741385	-3.58903	0.00679372	-3.90425
BAIAP3	264	208	77	63	120	103	5.68488e-05	-3.43379	0.00015693	-2.01916
PADI1	857	862	266	270	115	91	0.00587194	-3.30888	0.00303753	-8.10548
ACSF2	2181	1631.01	561.999	614	790	706	0.00014736	-3.2845	0.000245041	-2.41907
TIE1	31	23	11	6	1	3	0.00377977	-3.23282	0.00164576	-12.2089
SEMA4A	1340	1078.99	379	390	497	343.999	0.000185821	-3.20268	0.000230959	-2.77347
ASS1	4788.85	3952.91	1367	1473	1986.97	1804.97	0.000142707	-3.13747	0.000277218	-2.19979
BNC1	330	219	99	79	68.0001	42	0.0033417	-3.11042	0.0021368	-4.78143
MYLK	959.999	617.999	278	239	249	137	0.00567564	-3.07105	0.00425375	-3.92861
MAP3K12	383	307	120	109	153	103	0.000332428	-3.06966	0.000435893	-2.60135
EPB41L1	2378.98	1894.99	781.996	647.999	967.995	747.001	0.000125067	-3.04578	0.000192293	-2.39011
GRAMD2	7490	5490	2190	2129	2415	2046	0.00019353	-3.04415	0.000225046	-2.76553
CDNF	18	17	7	5	7	4	0.00643087	-3.00557	0.00609966	-3.12256
ABCA5	745	725.999	253	253.528	285	202	0.00498822	-2.99093	0.00510849	-2.94259
UNC5CL	216	191	77	67	76	76	0.00139243	-2.89713	0.00172767	-2.55462
CCDC154	26	24	11	7	9	5	0.00725899	-2.86086	0.00554863	-3.50427
PTAFR	618	476.999	204	186.008	272.999	238	2.66179e-05	-2.85388	5.4977e-05	-2.04034
ATP8A1	248	214	90	78	154	126	0.000548883	-2.81483	0.00283471	-1.58589
IDH1	16779.2	13449.3	5643.12	5314.83	5682.75	4932.88	7.3203e-06	-2.80964	7.7455e-06	-2.71789
UCP2	925	680	319	273	434	362	0.000342373	-2.74916	0.000797781	-1.9181
ZNF608	1170	874	437	322	569	350	0.00342497	-2.73626	0.00563448	-2.14598
ADSSL1	537	426	156	202	114	114	0.000843804	-2.73183	0.000511863	-4.00383
REPS2	820	691	291	285	333	234	0.000517938	-2.67898	0.000556865	-2.57485
BCAS3	311.999	265.999	109	113	131	101	0.000425835	-2.65965	0.000520779	-2.39912
FOXO4	107	83	45	28	40	22	0.00588964	-2.65352	0.00490544	-2.97732
PAQR6	367	319	145	122	112	100	0.000898813	-2.63155	0.000691439	-3.09951
RBM47	6806	5183.08	2528.95	2119.99	3094	2151	0.000776188	-2.62087	0.00113014	-2.1964
MAML2	1257.23	991.977	496.511	384.198	573.603	266.161	0.00773438	-2.60235	0.00762884	-2.62276
EPHA4	140	89	51	38	34	28	0.00799117	-2.58966	0.00520982	-3.48594
PLEKHA6	8458	6347	3172	2638	4042	3258	0.000334945	-2.58758	0.000681914	-1.93453
TP53INP2	1115	846	420	357	508	361	0.000648476	-2.56408	0.000939493	-2.16582
RAB33A	6	4	2	2	2	1	0.00764136	-2.51779	0.00520295	-3.22239
FOXO1	1011	830	407	344	404	263	0.00106982	-2.50224	0.000946777	-2.67152
MR1	1566	1147	574.999	529	761.455	596.998	0.000419533	-2.49006	0.000833229	-1.9046
AHCYL1	20162.3	15842.8	7674.63	7041.02	7796.72	5712.85	0.000131416	-2.48955	0.000124436	-2.55979
BBC3	939.006	776.002	354.001	350.001	417.998	309	0.000267277	-2.48479	0.000324693	-2.27165
CPM	437.001	350	167.562	159	135	127	6.26486e-05	-2.45431	4.75001e-05	-2.85675
LOC100288748	154	120	62	52	90	83	0.000492665	-2.44594	0.00261932	-1.50515
CTSH	2759.91	2208.99	1008.99	1065.99	902.005	852.998	0.000144725	-2.43676	0.000119566	-2.69193
NUTM2A	126.404	91.0428	52.0017	39.2621	60.0745	55.6527	0.00237241	-2.41528	0.00554282	-1.77703
LYST	1109	950.996	497.999	379	552	313	0.00659839	-2.40563	0.00708788	-2.32456
BDKRB1	51	45	22	19	29	26	0.00157266	-2.39989	0.00464656	-1.6731
GTF2IRD1	1386	1114.01	575	496	657.002	566.001	0.000129528	-2.37936	0.000217038	-1.95205
STRA6	2852.96	2288	1107	1095	941.002	778.002	5.26584e-06	-2.37712	3.72111e-06	-2.86071
LRRC37A11P	8	6	3	3	1	0	0.00239483	-2.36619	0.000584706	-14.5056
CASK	1646	1242.01	650.001	590.002	851.993	608.997	0.000743147	-2.36431	0.00134126	-1.89611
CASP10	359.001	259	134	137	183	136	0.00114188	-2.30692	0.00211412	-1.85024
PREX1	3350	2511	1474	1123	1807	1276	0.00270864	-2.29299	0.00515163	-1.82377
LRSAM1	674.003	576	278.999	282	420	316	0.00097056	-2.27688	0.0028378	-1.63746
IFT140	844	570	348	286	299	248	0.00418308	-2.25101	0.00349339	-2.44751
TMC4	1163.01	935.001	494.999	459.001	452	377.999	2.0193e-05	-2.24051	1.70117e-05	-2.41702
CD99L2	2310.04	1700.02	896.996	951.999	874.005	729.003	0.000469496	-2.19593	0.00038967	-2.37986
PBXIP1	671.998	504.999	273	273	192	164	0.000119409	-2.18629	6.02166e-05	-3.14588
NOS1AP	111	88	57	37	48	32	0.00791084	-2.16048	0.00625453	-2.40023
SZT2	2585	2018	1269	927	1223	720	0.00758754	-2.13541	0.00640071	-2.29594
ALDH5A1	1132.99	848.997	509	443	477	432.999	0.000569136	-2.11323	0.000604904	-2.06651
POR	5081	3843	2215	2185	2266	2089	0.000298217	-2.05796	0.000353448	-1.94397
FGFBP1	262	204	110	120	137	118	0.000233515	-2.05787	0.000409118	-1.74185
EHMT1	2929.02	2370.99	1446	1204	1663.01	1254	0.00111295	-2.04	0.0018726	-1.74598
SULT1A1	368.566	283.623	171.561	156.615	144.77	154.16	0.00206154	-2.01967	0.00195295	-2.05877
C3	42122	31017	19536	17232	14166	10476	0.000968217	-2.01685	0.000460378	-2.83869
ERRFI1	10879	9672	5199	5268	5590	3796	0.00427474	-2.011	0.00367877	-2.12542
SEC16A	6996.77	5125	3403.01	2767.05	3679.97	2354.99	0.00663267	-1.99246	0.00726045	-1.93249
RAB31	2803	2220	1306	1261	1295	1046	7.96673e-06	-1.9912	7.28305e-06	-2.05302
PSMD5-AS1	450	374	219	209	204	169	0.000192806	-1.96488	0.000155498	-2.11741
LAMB2	8671	6621	4221	3720	4488	3604	0.000331862	-1.95666	0.000436587	-1.80474
TCEANC	130	107	62	63	49	44	0.000235928	-1.93306	0.000130255	-2.43253
RAPGEF3	314	249	166	132	157	155	0.00361289	-1.92533	0.00549078	-1.71148
CDK14	4311	3350.98	2146.03	1902	1957	1324.99	0.00160249	-1.92515	0.00104642	-2.24853
ZNF615	683.184	589.532	351.064	325.707	384.866	260.971	0.00387496	-1.92397	0.00396728	-1.90967
PRKAR2B	423	296	200	178	137	103	0.00307763	-1.92268	0.00126595	-2.85464
DHCR24	21947	16139	10493	9969	10849	8430	0.000768552	-1.88602	0.00076971	-1.88517
FBXL16	995	753	521	422	551	475	0.00169107	-1.8836	0.00305782	-1.62111
GBAS	3980.87	3165.09	1866.03	2005	2331.95	1962.03	0.000232093	-1.87749	0.000461834	-1.58983
MARCKS	548	444	256	282	225	201	0.000674601	-1.87707	0.000415987	-2.22121
ERBB3	2889.01	2147	1392	1329	1419	1063	0.000836676	-1.87647	0.000749842	-1.94053
ATP9B	393	293	206	176	195	151	0.00155392	-1.82252	0.00136202	-1.8938
ERMP1	10624	8003	5628	4773	5205	3701	0.00271345	-1.81872	0.00197709	-2.00645
PLEKHM1	1471.51	1085.37	796.96	631.465	743.984	551.71	0.00479384	-1.81645	0.00421065	-1.88731
NIPBL-AS1	689	564	362	346	280	233	9.59839e-05	-1.80458	4.54444e-05	-2.33853
PAPLN	360	270	195	161	98	60	0.00369839	-1.79705	0.000822265	-3.84886
RAB5B	6644.81	5206.17	3544.08	3224.04	3272.03	2542	0.000277209	-1.78145	0.000201917	-1.95242
EPHB3	1048	735	497	517	214	226	0.00440333	-1.77563	0.000951118	-3.80445
WBP2	6315	4955	3404	3116	3406	3089	0.000376747	-1.75866	0.000492411	-1.65089
STK38	2918.99	2401	1484	1608	1534.01	1249.99	0.000833362	-1.75332	0.000707339	-1.8318
NTN4	3828	2935	2031	1890	1717	1475	0.000115458	-1.75228	7.12771e-05	-2.01789
PGLS	1619	1207	776	866	726	704	0.0035605	-1.74332	0.00276731	-1.86904
FBXW5	4983	3784	2601	2508	2626	2536	0.00166252	-1.74189	0.00235522	-1.60829
MPL	91.1055	65.1207	44.0594	47	51.0747	41.2102	0.00284087	-1.7341	0.00392012	-1.6101
PDK2	426	320.001	235	211	188	142	0.00119262	-1.69767	0.000538074	-2.16261
FBXO46	1194	933	702	582	722	619	0.00188114	-1.6862	0.00321332	-1.51246
CES2	3014.03	2263.99	1649.02	1541.01	1777	1336.99	0.00138473	-1.6788	0.00161971	-1.62173
BTN3A2	1207.64	1015.37	675.804	704.453	545.676	449.788	0.0011292	-1.64383	0.000452263	-2.14238
RPS6KA2	3728.88	2781.94	2136.02	1913.99	1920	1496.98	0.00151235	-1.63102	0.000965498	-1.81956
LGALS8	6230.82	4767.98	3526.02	3409.99	3744.09	2657.96	0.00303321	-1.61037	0.00271212	-1.64978
DCHS1	11	8	6	6	4	4	0.00399188	-1.60273	0.00128844	-2.23987
ACSS3	1114	843	646	613	569	375	0.00591608	-1.57772	0.00241481	-1.99586
SCX	66	53	35	42	27	24	0.0074802	-1.5715	0.00225764	-2.225
RAB15	1207.01	835	658.999	670.995	664	549.998	0.00752884	-1.54942	0.00651878	-1.59491
IGFBP3	24195.2	20062.9	14917.7	15101.4	4533.97	3582.07	0.000771744	-1.50386	5.56295e-05	-5.23699
SLC11A2	2752.01	2117.01	1768	1527	1438	1061	0.00459395	-1.50233	0.00175964	-1.86845
LAD1	7056	5382	9487	9689	10694	9652	0.00358998	1.51904	0.00136739	1.72182
TRIM16L	2349.5	1987.79	3402.07	3453.5	3608.38	2985.42	0.000885914	1.54777	0.000731504	1.58434
CCND1	8805	6490	12603	11764	12265	9822	0.00119932	1.57184	0.00163214	1.51507
DYNC1I2	1905.99	1483.01	2696.01	2840	2977.98	2377	0.00231857	1.60795	0.00188648	1.65228
EIF5A2	327.978	249	470.995	487	592	504	0.000824873	1.63653	0.00021846	1.99485
ACVR1	679.999	491.002	1033.01	954.002	951.998	805	0.000893888	1.67606	0.0014066	1.57988
CDCA7	1099	831.006	1744	1564.99	1780	1492	0.00124861	1.68857	0.000865	1.77959
WDR75	1663.97	1438.01	2714.92	2652.94	3169.99	2492.96	0.00153246	1.69191	0.000713997	1.89592
ENG	1223	898	1891.02	1758.99	1735.98	1556.99	0.00148826	1.69823	0.00194545	1.63741
CDC25A	994.99	671.004	1436	1416.01	1521.01	1202	0.00279151	1.69849	0.00252662	1.72276
ORMDL1	896.001	775.996	1425	1484	1421.98	1345.99	0.0069738	1.70164	0.00615256	1.73314
TPM3	15813.6	12042.5	24013.4	24755.1	24890.8	21752.8	0.000861679	1.72525	0.000749601	1.76017
A2ML1	64	45	94	96	13	2	0.0049045	1.7257	0.00296672	-7.31219
MCM6	4555	3462	7189	6894	7972	6638	3.52179e-05	1.73037	1.81151e-05	1.91181
OSBPL6	89	55	130	122	146	123	0.00534039	1.74447	0.00237434	1.98452
SLC5A6	1799.03	1349.99	2855.03	2727.03	2470.93	2122.02	0.000117864	1.74739	0.000322746	1.53335
MAL	24	23	44	41	3	1	0.00351747	1.75682	0.00202071	-11.7829
CTSZ	7288	5684	11319	12211	11899	10899	0.00449728	1.78557	0.00359639	1.84868
PEA15	4640.21	3474	7230.13	7521.96	6954.96	5774.96	0.000709301	1.79351	0.00129692	1.64709
ZBED1	331.503	246	515.45	534.001	496.448	386.296	0.00159219	1.79356	0.00358729	1.60105
CALD1	209	185	375	352	802.003	630.999	0.00547454	1.80099	0.000140476	3.77188
POLR3G	288	234	506	513	814	663	0.000340615	1.91611	3.53986e-05	2.95381
DUSP7	1509	1072	2601	2408	2638	2204	0.000520954	1.91881	0.000435058	1.9762
GPR39	486	357	800	842	811	648	0.00127559	1.92382	0.00183803	1.816
FAM198B	118	111	237	217	209	166	0.00216665	1.92775	0.00505943	1.69285
TUBB6	2436.08	1801.83	4147.55	4389.45	4761.93	4546.84	0.00632695	1.9889	0.00273462	2.32201
CCNE1	391	316	712	771	727	693	0.00515833	2.06054	0.00450064	2.11198
CAMKK1	596.002	451	1112	1090	924.001	803.002	5.64518e-05	2.07256	0.000175416	1.73414
ARNTL2	2052.99	1681.76	4106.87	3872.05	3694.88	2687.81	0.0019722	2.09491	0.00539398	1.77441
SH3KBP1	2545.02	2053.99	5063.98	4959.96	4469.01	3755.92	2.53033e-06	2.13972	5.68119e-06	1.8703
OVOL1	409	301	803	748	910	694	0.00148548	2.15547	0.000907406	2.36537
NGEF	510.003	423.002	1024.01	1028.01	961.998	959.998	0.00528271	2.15602	0.00513849	2.16721
SNAI2	1166	877	2398	2195	1751	1330	0.000750967	2.21517	0.00662439	1.57668
LANCL2	505	398	1064	1057	1042	947	0.000485097	2.30935	0.000479218	2.31473
CHSY3	190	164	461	469	505	361	0.00291305	2.56952	0.00313655	2.53017
G0S2	1960	1495	4637	4753	4136	3689	0.000286832	2.67788	0.000510316	2.38269
PAG1	132	99	338	307	298	229	0.000618503	2.75153	0.00123482	2.38679
PMEPA1	7705.2	5800.95	19844.9	19012.8	16580	14102.6	8.58869e-06	2.83557	1.99022e-05	2.38681
SLC9A2	56	51	171	156	141	101	0.00155313	2.97725	0.00491192	2.33198
SERPINB7	807.002	635	2170.98	2278.04	1341.01	1034	0.000360842	3.03491	0.00761745	1.7185
NKD2	34	26	91	95	69	53	0.000410332	3.0544	0.00243334	2.1248
IGF2BP3	264	226	938	820	1203	867	0.00395813	3.50699	0.00166448	4.37297
DTNA	86	44	222	246	231	167	0.00399797	3.63129	0.00615212	3.26518
LHFP	185	160	679	606	558	426	0.000613818	3.63913	0.00148435	2.95806
MCTP2	28	22	105	103	216	162	0.0032432	4.09043	0.00030528	7.87922
PTX3	447	400	1852	1916	2936	2150	0.00269747	4.34234	0.000732328	6.20377
KCNJ15	49	54	255	238	233	194	0.000174901	4.61152	0.000238621	4.25459
ITGB6	1345	945.003	5955.96	5192.98	6340.76	4507.08	0.00240206	4.8146	0.00215612	4.95801
KIAA1549L	46	34	267	229	142	113	0.000533142	6.11242	0.00526277	3.34275
TMEM98	32	23	190	194	264	234	0.000191966	6.90315	6.32713e-05	9.55644
NTSR1	561	415	3716	3364	3187	2904	0.000269925	7.15405	0.000360709	6.5836
KAZN	34	23	216	200	195	151	0.000155517	7.23652	0.000240234	6.39125
GPR68	32	26	270	266	132	105	4.83603e-06	9.06911	7.30213e-05	4.26129
CRISP3	2	4	58	52	35	23	0.000790004	17.0866	0.00511294	9.50098
